# Supplementary material for: Nanopore sequencing improves the draft genome of the human pathogenic amoeba Naegleria fowleri
Source: Sci Rep. 2019 Nov 5;9:16040. doi: 10.1038/s41598-019-52572-0 (PMC6831594; doi:10.1038/s41598-019-52572-0)
Supplement: Supplementary file 1 — Supplementary Table 1 [file 41598_2019_52572_MOESM1_ESM.xlsx]

## Sheet: Sheet1
Supplementary Table 1: List of Potentially Secreted Proteins of N. fowleri
Protein Name	Blast Top Hit Accession Uniref90	Blast Top Hit Description (HSP) Uniref90	Blast Top Hit Accession Swissprot	Blast Top Hit Description (HSP) Swissprot	InterPro Name	Annotation GO ID
Protein hydrolysing activity
g3687.t1	D2W0H2	Predicted Protein Naegleria gruberi	O76856	Cathepsin D Dictyostelium discoideum	Aspartic peptidase A1 family	GO:0004190,GO:0005576,GO:0005764,GO:0005769,GO:0006508,GO:0012501,GO:0032009
g10404.t1	D2V131	Cathepsin C Naegleria gruberi	Q3ZCJ8	Dipeptidyl peptidase 1 Bos taurus	Peptidase C1A papain C-terminal	GO:0006508,GO:0008234
g10408.t1	D2V0U1	Predicted Protein Naegleria gruberi			Cystatin domain	GO:0004869
g12119.t1	D2V1R2	Predicted Protein Naegleria gruberi			Peptidase S8/S53 domain superfamily	GO:0004252,GO:0006508
g12196.t1	D2V8X3	Predicted Protein Naegleria gruberi			Papain-like cysteine peptidase superfamily
g12468.t1	D2VFU5	Predicted Protein Naegleria gruberi	Q86I79	Penicillin-sensitive carboxypeptidase A Dictyostelium discoideum	Peptidase S13 D-Ala-D-Ala carboxypeptidase C	GO:0004185,GO:0006508
g12498.t1	D2V8X3	Predicted Protein Naegleria gruberi			Papain-like cysteine peptidase superfamily
g12760.t1	D2VGQ3	Predicted Protein Naegleria gruberi			Kazal domain	GO:0005515
g13320.t1	D2VGQ3	Predicted Protein Naegleria gruberi			Kazal domain	GO:0005515
g1697.t1	D2W2L3	Predicted Protein Naegleria gruberi	O97578	Dipeptidyl peptidase 1 (Fragment) Canis lupus familiaris	Peptidase C1A papain C-terminal	GO:0006508,GO:0008234
g2325.t1	D2VPV1	uncharacterized Protein AM24 Naegleria gruberi	Q9EQV6	Tripeptidyl-peptidase 1 Rattus norvegicus	Peptidase S53 activation domain	GO:0004252,GO:0006508
g254.t1	P42661	Virulence-relatedprotein Nf314 Naegleria fowleri	P42661	Virulence-related protein Nf314 Negleria fowleri	Peptidase S10 serine carboxypeptidase	GO:0004185,GO:0006508
g2582.t1	D2VCF0	Predicted Protein Naegleria gruberi			Kazal domain superfamily	GO:0005515
g2916.t1	D2V1L9	Predicted Protein Naegleria gruberi	Q9UBR2	Cathepsin Z Homo sapiens	Peptidase C1A papain C-terminal	GO:0006508,GO:0008234
g2989.t1	D2VHA2	Predicted Protein Naegleria gruberi	P34422	Dipeptidyl peptidase family member 6 Caenorhabditis elegans	Peptidase S9A prolyl oligopeptidase	GO:0004252,GO:0006508
g3618.t1	D2VLC4	Predicted Protein Naegleria gruberi			SH3-like domain bacterial-type
g6837.t1	D2V339	Predicted Protein Naegleria gruberi	Q1PF50	Probable serine protease EDA2 Arabidopsis thalia	Serine carboxypeptidase S28 SKS domain	GO:0006508,GO:0008236
g7017.t1	D2V4C5	Abctransporter B family protein Naegleria gruberi	Q8T9W1	Serine protease/ABC transporter B family protein tagD Dictyostelium discoideum	Peptidase S8/S53 domain	GO:0004252,GO:0006508
g7107.t1	D2VFV5	Predicted Protein (Fragment) Naegleria gruberi			Peptidase C39-like
g7143.t1	D2V295	Tripeptidyl-peptidase1 Naegleria gruberi	Q60HH1	Tripeptidyl-peptidase 1 Macaca fascicularis	Peptidase S53 activation domain	GO:0004252,GO:0006508
g7356.t1	D2V9R5	Predicted Protein (Fragment) Naegleria gruberi	O76856	Cathepsin D Dictyostelium discoideum	Aspartic peptidase A1 family	GO:0004190,GO:0005576,GO:0005764,GO:0005769,GO:0006508,GO:0012501,GO:0030163,GO:0032009
g7963.t1	D2VPX1	Predicted Protein Naegleria gruberi	P00765	Trypsin-1 Astacus astacus	Peptidase S1A chymotrypsin family	GO:0004252,GO:0006508
g891.t1	D2VG09	Predicted Protein Naegleria gruberi	P39043	Dipeptidyl-peptidase 6 Lysinibacillus sphaericus	Endopeptidase NLPC/P60 domain	GO:0009057,GO:0016787,GO:0044248
g9196.t1	D2V197	Predicted Protein Naegleria gruberi	Q2KJ63	Plasma kallikrein Bos taurus	Peptidase S1A chymotrypsin family	GO:0004252,GO:0006508
g9374.t1	D2V1N9	Predicted Protein Naegleria gruberi	P25804	Cysteine proteise 15A Pisum sativum	Peptidase C1A papain C-terminal	GO:0006508,GO:0008234
g9427.t1	D2V1L9	Predicted Protein Naegleria gruberi	Q9UBR2	Cathepsin Z Homo sapiens	Peptidase C1A papain C-terminal	GO:0006508,GO:0008234
g9444.t1	D2V1L9	Predicted Protein Naegleria gruberi	Q9UBR2	Cathepsin Z Homo sapiens	Peptidase C1A papain C-terminal	GO:0006508,GO:0008234
Lipid,Peptidoglycan and Carbohydrate binding or hydrolysing activity
g12791.t1	D2VMQ6	Predicted Protein Naegleria gruberi	P44187	Uncharacterized protein HI_1415 Haemophilus influenzae (strain ATCC 51907 / DSM 11121 / KW20 / Rd)	Glycoside hydrolase family 19 catalytic	GO:0004568,GO:0006032,GO:0016998
g5828.t1	D2V224	uncharacterized Protein AM33 Naegleria gruberi	P23552	Beta-xylosidase Caldicellulosiruptor saccharolyticus	Glycoside hydrolase family 39	GO:0004553,GO:0005975
g6012.t1	D2V2V7	Bactericidalpermeability-increasing protein/lipopolysaccharide-binding protein Naegleria gruberi	P18428	Lipopolysaccharide-binding protein Homo sapiens	Lipid-binding serum glycoprotein C-terminal	GO:0008289
g758.t1	D2V224	uncharacterized Protein AM33 Naegleria gruberi	P23552	Beta-xylosidase Caldicellulosiruptor saccharolyticus	Glycoside hydrolase family 39	GO:0004553,GO:0005975
g3968.t1	D2VS08	Predicted Protein Naegleria gruberi	Q05540	Acidic 27 kDa endochitise Solanum lycopersicum		GO:0004568,GO:0006032,GO:0016998
g10177.t1	D2VS08	Predicted Protein Naegleria gruberi	O64203	Endolysin A Mycobacterium phage D29	SH3-like domain bacterial-type	GO:0004568,GO:0006032,GO:0016998
g10204.t1	D2VS08	Predicted Protein Naegleria gruberi	O64203	Endolysin A Mycobacterium phage D29	SH3-like domain bacterial-type	GO:0004568,GO:0006032,GO:0016998
g10317.t1	D2VBV7	PhospholipaseB-like Naegleria gruberi	Q5U2V4	Phospholipase B-like 1 Rattus norvegicus	Phospholipase B-like	GO:0004620,GO:0016042
g11712.t1	D2VGA2	Lipase Naegleria gruberi	Q5W064	Lipase member J Homo sapiens	Alpha/Beta hydrolase fold	GO:0004806,GO:0016042
g12200.t1	D2VFM2	Predicted Protein Naegleria gruberi			Alpha/Beta hydrolase fold
g12466.t1	D2VRY1	PhospholipaseB-like Naegleria gruberi	Q55FN1	Phospholipase B-like protein G Dictyostelium discoideum	Phospholipase B-like	GO:0004620,GO:0006629
g12502.t1	D2VFM2	Predicted Protein Naegleria gruberi			Alpha/Beta hydrolase fold
g1319.t1	Q9BKM2	NaegleriaporeA pore-forming peptide Naegleria fowleri	P07602	Prosaposin Homo sapiens	Saposin	GO:0005764,GO:0006665
g13594.t1	D2VC80	Lipidtransport family protein Naegleria gruberi				GO:0016020
g2211.t1	D2VS08	Predicted Protein Naegleria gruberi	O64203	Endolysin A Mycobacterium phage D29	SH3-like domain bacterial-type	GO:0004568,GO:0006032,GO:0016998
g3699.t1	D2VDL8	Predicted Protein Naegleria gruberi	Q9EPR2	Group XIIA secretory phospholipase A2 Mus musculus	Group XII secretory phospholipase A2 precursor	GO:0004623,GO:0005509,GO:0005576,GO:0006644,GO:0016042,GO:0050482
g4157.t1	D2VI40	Purpleacid phosphatase Naegleria gruberi	A5D6U8	Acid phosphatase type 7 Danio rerio	Purple acid phosphatase-like N-terminal	GO:0003993,GO:0016192,GO:0016311,GO:0046872
g4791.t1	D2VVG8	Carboxylicester hydrolase Naegleria gruberi	Q8I034	Carboxylesterase 5A Felis catus	Carboxylesterase type B
g5140.t1	D2VAN2	Predicted Protein Naegleria gruberi	Q54BK2	Neutral ceramidase A Dictyostelium discoideum	Neutral/alkaline non-lysosomal ceramidase C-terminal	GO:0017040,GO:0046514
g9598.t1	D2VNA7	uncharacterized Protein Naegleria gruberi			Alpha/Beta hydrolase fold
g9078.t1	D2V7M1	PhospholipaseB-like Naegleria gruberi	Q55FN1	Phospholipase B-like protein G Dictyostelium discoideum		GO:0004620,GO:0006629
sensing and regulating the population density
g10042.t1	D2VL16	Predicted Protein Naegleria gruberi	Q86IV5	Countin-1 Dictyostelium discoideum
g11766.t1	D2VU69	Predicted Protein Naegleria gruberi	Q5XM24	Autocrine proliferation repressor protein A Dictyostelium discoideum	PhoPQ-activated pathogenicity-related protein PqaA type	GO:0004252,GO:0006508
g207.t1	D2VH14	Predicted Protein Naegleria gruberi	Q5XM24	Autocrine proliferation repressor protein A Dictyostelium discoideum	Alpha/Beta hydrolase fold
Nuclease activity
g10330.t1	D2VBY8	Predicted Protein (Fragment) Naegleria gruberi	Q7M456	Ribonuclease Oy Crassostrea gigas	Ribonuclease T2-like	GO:0003723,GO:0033897,GO:0090502
g12339.t1	A0A078F8I7	BnaA02g26660D protein Brassiceae	P42813	Ribonuclease 1 Arabidopsis thalia	Ribonuclease T2-like superfamily	GO:0003723,GO:0006950,GO:0007154,GO:0033897,GO:0051716,GO:0071944,GO:0090304
g2114.t1	D2VWN8	Predicted Protein Naegleria gruberi			Putative ParB-like nuclease
Protease inhibitor activity
g12380.t1	D2VG42	Predicted Protein Naegleria gruberi			Antistasin-like domain	GO:0004867
g12593.t1	A0A0L0FUY8	uncharacterized Protein Sphaeroforma arctica JP610	Q9NZV1	Cysteine-rich motor neuron 1 protein Homo sapiens	Antistasin-like domain	GO:0004867
g1466.t1			P38977	Antistasin Hydra vulgaris	Antistasin-like domain	GO:0004867
g8177.t1					Antistasin-like domain	GO:0004867
g9097.t1			P38977	Antistasin Hydra vulgaris	Antistasin-like domain	GO:0004867
g11369.t1	D2VV34	Predicted Protein Naegleria gruberi			Antistasin-like domain	GO:0004867
Tenascin/ Glycoproteins
g11210.t1	D2VED4	Predicted Protein Naegleria gruberi	Q80YX1	Tescin Mus musculus	EGF-like domain
g12263.t1	D2VF95	Predicted Protein Naegleria gruberi			von Willebrand factor type D domain
g7389.t1	D2VPM5	Predicted Protein Naegleria gruberi	Q80YX1	Tescin Mus musculus	EGF-like domain	GO:0005515
g12296.t1	D2V414	Predicted Protein Naegleria gruberi	Q9JM99	Proteoglycan 4 Mus musculus
g9903.t1	D2VM59	Predicted Protein Naegleria gruberi			Ependymin	GO:0005509,GO:0005576,GO:0007160
g2148.t1	D2VWS8	Predicted Protein Naegleria gruberi			Ependymin	GO:0005509,GO:0005576,GO:0007160
Others
g3432.t1	A0A091S6E7	uncharacterized Protein (Fragment) Nestor notabilis
g10715.t1	A0A1C3PH58	uncharacterized Protein Candidatus Frankia californiensis			Six-bladed beta-propeller TolB-like
g9780.t1	A0A1U7GNS1	uncharacterized Protein Planctomycetales bacterium 71-10			Six-bladed beta-propeller TolB-like
g8345.t1	D2UXC3	uncharacterized Protein Naegleria gruberi
g8567.t1	D2UYE3	Predicted Protein Naegleria gruberi
g6650.t1	D2V031	uncharacterized Protein Naegleria gruberi
g9559.t1	D2V0V8	Predicted Protein Naegleria gruberi	O54946	DJ homolog subfamily B member 6 Mus musculus	DnaJ domain	GO:0016020,GO:0046872
g11815.t1	D2V1C0	Predicted Protein Naegleria gruberi			Solute-binding protein family 3/N-terminal domain of MltF
g9533.t1	D2V1D7	uncharacterized Protein Naegleria gruberi
g1136.t1	D2V2I5	Phosphatidylinositol/phosphatidylglyceroltransfer protein Naegleria gruberi	Q5A8A2	Phosphatidylglycerol/phosphatidylinositol transfer protein Candida albicans (strain SC5314 / ATCC MYA-2876)	MD-2-related lipid-recognition domain
g2713.t1	D2V2N9	Predicted Protein Naegleria gruberi	Q9LY87	E3 ubiquitin-protein ligase RGLG2 Arabidopsis thalia		GO:0016020
g344.t1	D2V368	uncharacterized Protein Naegleria gruberi
g6738.t1	D2V4C5	Abctransporter B family protein Naegleria gruberi				GO:0004252,GO:0006508
g10356.t1	D2V4H1	Peptidyl-prolylcis-trans isomerase Naegleria gruberi	P0C1H9	Peptidyl-prolyl cis-trans isomerase B1 Rhizopus delemar (strain RA 99-880 / ATCC MYA-4621 / FGSC 9543 / NRRL 43880)	Cyclophilin-type peptidyl-prolyl cis-trans isomerase domain	GO:0000413,GO:0003755,GO:0016018,GO:0020015,GO:0042026,GO:0051082
g12986.t1	D2V4I7	uncharacterized Protein Naegleria gruberi
g3576.t1	D2V4Z0	Predicted Protein Naegleria gruberi				GO:0004869
g8715.t1	D2V6E9	Predicted Protein Naegleria gruberi			Stanniocalcin	GO:0005179,GO:0005576,GO:0010469
g10124.t1	D2V6Z8	Predicted Protein Naegleria gruberi			Leucine-rich repeat domain superfamily
g7581.t1	D2V7U6	uncharacterized Protein Naegleria gruberi
g7582.t1	D2V7U7	PAP2_haloperoxidasedomain-containing protein Naegleria gruberi	P49053	Vadium chloroperoxidase Curvularia iequalis	Phosphatidic acid phosphatase type 2/haloperoxidase
g1574.t1	D2V954	uncharacterized Protein Naegleria gruberi
g2241.t1	D2V998	Predicted Protein Naegleria gruberi
g12812.t1	D2V9B2	uncharacterized Protein Naegleria gruberi
g111.t1	D2VAB1	Predicted Protein Naegleria gruberi	Q54KD5	P17/29C-like protein DDB_G0287399 Dictyostelium discoideum
g6845.t1	D2VAC4	Predicted Protein Naegleria gruberi
g5176.t1	D2VAK0	Predicted Protein Naegleria gruberi
g5137.t1	D2VAN5	Predicted Protein Naegleria gruberi
g5081.t1	D2VAV4	Peptidylprolylisomerase Naegleria gruberi	Q54SR7	FK506-binding protein 2 Dictyostelium discoideum	FKBP-type peptidyl-prolyl cis-trans isomerase domain	GO:0000413,GO:0003755
g8663.t1	D2VB00	Predicted Protein Naegleria gruberi
g13571.t1	D2VB48	Predicted Protein Naegleria gruberi			PKD/REJ-like domain
g1988.t1	D2VB75	Predicted Protein Naegleria gruberi
g1116.t1	D2VBB8	Predicted Protein Naegleria gruberi
g10316.t1	D2VBV3	Predicted Protein Naegleria gruberi
g10334.t1	D2VBX9	Predicted Protein Naegleria gruberi
g12591.t1	D2VDI3	Predicted Protein Naegleria gruberi
g1728.t1	D2VEE1	Predicted Protein Naegleria gruberi				GO:0016020
g12098.t1	D2VFB2	uncharacterized Protein Naegleria gruberi			Histone H5	GO:0000786,GO:0003677,GO:0006334
g2890.t1	D2VFI9	Predicted Protein Naegleria gruberi	Q5PQN1	Probable E3 ubiquitin-protein ligase HERC4 Rattus norvegicus	EGF-like domain
g11589.t1	D2VFY5	Predicted Protein Naegleria gruberi	Q66GQ3	Protein disulfide isomerase-like 1-6 Arabidopsis thalia	Thioredoxin domain	GO:0045454
g12443.t1	D2VFY5	Predicted Protein Naegleria gruberi	P34329	Probable protein disulfide-isomerase A4 Caenorhabditis elegans	Thioredoxin domain	GO:0005623,GO:0045454
g3065.t1	D2VGY5	Predicted Protein Naegleria gruberi
g4030.t1	D2VGY5	Predicted Protein Naegleria gruberi
g2009.t1	D2VHK1	Predicted Protein Naegleria gruberi
g2402.t1	D2VHN4	Predicted Protein Naegleria gruberi			Ependymin	GO:0005509,GO:0005576,GO:0007160
g1824.t1	D2VI14	Predicted Protein Naegleria gruberi	Q6NXM2	RCC1 and BTB domain-containing protein 1 Mus musculus	Regulator of chromosome condensation RCC1	GO:0005515
g1825.t1	D2VI14	Predicted Protein Naegleria gruberi	Q5GLZ8	Probable E3 ubiquitin-protein ligase HERC4 Homo sapiens	Regulator of chromosome condensation RCC1	GO:0005515
g6120.t1	D2VJ90	uncharacterized Protein n=2 Naegleria gruberi
g8889.t1	D2VJW0	DnaJ-containingprotein Naegleria gruberi	Q8NHS0	DJ homolog subfamily B member 8 Homo sapiens	DnaJ domain	GO:0005488
g9909.t1	D2VKX2	Predicted Protein Naegleria gruberi
g2041.t1	D2VKX4	Predicted Protein Naegleria gruberi
g9964.t1	D2VKZ1	Predicted Protein Naegleria gruberi
g4685.t1	D2VLC4	Predicted Protein Naegleria gruberi			SH3-like domain bacterial-type
g6913.t1	D2VLG2	Predicted Protein Naegleria gruberi
g7011.t1	D2VLG2	Predicted Protein Naegleria gruberi
g6893.t1	D2VLH4	Fibronectintype-like protein Naegleria gruberi	P52090	Poly(3-hydroxyalkanoate) depolymerase C Paucimos lemoignei	Alpha/Beta hydrolase fold
g6852.t1	D2VLI0	Predicted Protein Naegleria gruberi	Q93ZE8	Stromal cell-derived factor 2-like protein Arabidopsis thalia	MIR motif	GO:0016020
g3695.t1	D2VMD8	Rasfamily small GTPase Naegleria gruberi	P32253	Ras-like protein rasC Dictyostelium discoideum		GO:0003924,GO:0005525,GO:0007165,GO:0016020
g11474.t1	D2VN83	Predicted Protein Naegleria gruberi	A0A060A682	Hapless 2 Tetrahyme thermophila
g9579.t1	D2VNA7	uncharacterized Protein Naegleria gruberi
g7159.t1	D2VNT6	Predicted Protein Naegleria gruberi			Protein of unknown function DUF847
g2305.t1	D2VNV4	Predicted Protein Naegleria gruberi
g2317.t1	D2VNW2	2-oxoaciddehydrogenases acyltransferase Naegleria gruberi	P37942	Lipoamide acyltransferase component of branched-chain alpha-keto acid dehydrogese complex Bacillus subtilis (strain 168)	Chloramphenicol acetyltransferase-like domain superfamily	GO:0016746
g3579.t1	D2VP64	PLDcdomain-containing protein Naegleria gruberi				GO:0003824
g3598.t1	D2VP76	Predicted Protein Naegleria gruberi
g3417.t1	D2VQ26	uncharacterized Protein Naegleria gruberi
g6632.t1	D2VQJ6	Predicted Protein Naegleria gruberi
g9537.t1	D2VR06	Predicted Protein Naegleria gruberi
g773.t1	D2VS20	Predicted Protein Naegleria gruberi
g9795.t1	D2VS48	Predicted Protein Naegleria gruberi			Frizzled cysteine-rich domain superfamily	GO:0005515
g3334.t1	D2VSY3	Predicted Protein Naegleria gruberi				GO:0008152,GO:0016020,GO:0016798
g3685.t1	D2VTL1	Predicted Protein Naegleria gruberi
g8091.t1	D2VTL1	Predicted Protein Naegleria gruberi
g10933.t1	D2VTW6	uncharacterized Protein Naegleria gruberi
g3871.t1	D2VUG0	Predicted Protein Naegleria gruberi
g13606.t1	D2VW85	Predicted Protein n=2 Naegleria gruberi
g3556.t1	D2VXX3	Predicted Protein n=2 Naegleria gruberi
g10085.t1	D2VY41	Predicted Protein Naegleria gruberi
g11250.t1	D2VY41	Predicted Protein Naegleria gruberi
g1129.t1	D2VY41	Predicted Protein Naegleria gruberi
g13130.t1	D2VY41	Predicted Protein Naegleria gruberi
g6776.t1	D2VY41	Predicted Protein Naegleria gruberi
g11404.t1	D2VZ32	Predicted Protein Naegleria gruberi	Q9FVX1	Glutaredoxin-C3 Arabidopsis thalia	Glutaredoxin subgroup	GO:0009055,GO:0015035,GO:0045454,GO:0055114
g11370.t1	D2VZ63	Predicted Protein Naegleria gruberi
g292.t1	D2VZL1	Predicted Protein Naegleria gruberi
g9823.t1	D2VZZ0	Predicted Protein Naegleria gruberi			Protein of unknown function DUF847
g10246.t1	D2W0T0	Alpha-tubulinsuppressor domain-containing protein Naegleria gruberi	Q6NXM2	RCC1 and BTB domain-containing protein 1 Mus musculus	Regulator of chromosome condensation 1/beta-lactamase-inhibitor protein II
g6051.t1	D2W0Z7	Cytochromep450 family protein Naegleria gruberi
g13634.t1	D2W187	Predicted Protein Naegleria gruberi
g12718.t1	D2W199	uncharacterized Protein Naegleria gruberi
g8900.t1	D2W1X3	uncharacterized Protein Naegleria gruberi
g4748.t1	D2W3F9	Predicted Protein Naegleria gruberi	A9KNW4	IF2_LACP7Translation initiation factor IF-2 OS=Lachnoclostridium phytofermentans (strain ATCC 700394 / DSM 18823 / ISDg)
g10278.t1	D2W3K5	Predicted Protein Naegleria gruberi
g10462.t1	D2W3K5	Predicted Protein Naegleria gruberi
g11319.t1	D2W3K5	Predicted Protein Naegleria gruberi
g2235.t1	D2W3K5	Predicted Protein Naegleria gruberi
g2315.t1	D2W3K5	Predicted Protein Naegleria gruberi
g775.t1	D2W3K5	Predicted Protein Naegleria gruberi
g8356.t1	D2W3K5	Predicted Protein Naegleria gruberi
g3402.t1	UPI000B913290	uncharacterized Protein LOC110979972 Acanthaster planci
g1023.t1
g10759.t1
g11689.t1
g12154.t1
g12414.t1
g12415.t1
g12780.t1
g13122.t1
g13248.t1					Selenoprotein F/M superfamily
g13687.t1
g13754.t1
g1842.t1
g2109.t1
g2514.t1
g281.t1
g2893.t1
g3112.t1
g3296.t1
g3729.t1
g3740.t1
g4015.t1
g4278.t1
g5381.t1
g5529.t1
g5530.t1
g5633.t1
g5634.t1
g5718.t1
g5719.t1
g5722.t1
g6139.t1
g639.t1
g7517.t1
g7627.t1
g8624.t1
g8625.t1
g8839.t1
g9554.t1
g9555.t1
g9650.t1
g9749.t1
g9797.t1
g9841.t1
